# Supplementary material for: Effects of foot–ground friction and age-related gait changes on falls during walking: a computational study using a neuromusculoskeletal model
Source: Sci Rep. 2024 Nov 28;14:29617. doi: 10.1038/s41598-024-81361-7 (PMC11605121; doi:10.1038/s41598-024-81361-7)
Supplement: Supplementary file 3 — Supplementary Material 3 [file 41598_2024_81361_MOESM3_ESM.m]

%{
Description:
This script is an implementation of the model by Taga et al. See 'A model
of the neuro-musculo-skeletal system for human locomotion - I. emergence of
basic gait' (1995) for more information.
%}

MODEL = 'Non-faller OA';

close all
clear

cdt = clock;
disp(['start time: ',num2str(cdt(4)),'h ',num2str(round(cdt(5))),'m'])

tic

%%%%%%%%%%%%%%%%%%%%%%%%%%%%%%%%%%%%%%
% differences from published results %
%%%%%%%%%%%%%%%%%%%%%%%%%%%%%%%%%%%%%%

%{

%%%%%%%%%%%%%%
% Equation 8 %
%%%%%%%%%%%%%%

published:
du_i = (-u_i - beta*f(v_i) + sigma(w_ij*f(u_j)) + u0 + Q_i + S_i)/tau_i

revised:
du_i = (-u_i - beta*f(v_i) + SI*(sigma(w_ij*f(u_j)) + u0 + Q_i + S_i))/tau_i

NOTES: 
1) not multiplying S_i by SI also works.
2) SI = 0.945, 0.95, and 0.955 work for 60-second simulations

%%%%%%%%%%%%%%
% Equation 8 %
%%%%%%%%%%%%%%

published:
Tp(1,4) = -b(2)*(dtinc(1,3)-dtinc(1,5)) -
b(4)*f(tinc(1,3)-tinc(1,5))*(dtinc(1,3)-dtinc(1,5)) -
k(1)*f(tinc(1,3)-tinc(1,5)) -
b(3)*f(tinc(1,5)-tinc(1,3)-5*pi/6)*(dtinc(1,3)-dtinc(1,5)) -
k(1)*f(tinc(1,5)-tinc(1,3)-5*pi/6);  

Tp(1,7) = b(2)*(dtinc(1,6)-dtinc(1,8)) +
b(3)*f(tinc(1,6)-tinc(1,8)-0.576-2*pi/9)*(dtinc(1,6)-dtinc(1,8)) +
k(1)*f(tinc(1,6)-tinc(1,8)-0.576-2*pi/9) +
b(3)*f(tinc(1,8)-tinc(1,6)-5*pi/18+0.576)*(dtinc(1,6)-dtinc(1,8)) -
k(1)*f(-tinc(1,8)-tinc(1,6)-5*pi/18+0.576);   

revised:
Tp(1,4) = -b(2)*(dtinc(1,3)-dtinc(1,5)) -
b(4)*f(tinc(1,3)-tinc(1,5))*(dtinc(1,3)-dtinc(1,5)) -
k(1)*f(tinc(1,3)-tinc(1,5)) -
b(3)*f(tinc(1,5)-tinc(1,3)-5*pi/6)*(dtinc(1,3)-dtinc(1,5)) +
k(1)*f(tinc(1,5)-tinc(1,3)-5*pi/6);
  
Tp(1,7) = b(2)*(dtinc(1,6)-dtinc(1,8)) +
b(3)*f(tinc(1,6)-tinc(1,8)-0.576-2*pi/9)*(dtinc(1,6)-dtinc(1,8)) +
k(1)*f(tinc(1,6)-tinc(1,8)-0.576-2*pi/9) +
b(3)*f(tinc(1,8)-tinc(1,6)-5*pi/18+0.576)*(dtinc(1,6)-dtinc(1,8)) -
k(1)*f(tinc(1,8)-tinc(1,6)-5*pi/18+0.576);   
   
NOTES:
1) either set of equations works for 60-second simulations 

%%%%%%%%%%%%%%%%%
% Fig. 8A and B %
%%%%%%%%%%%%%%%%%

1) the magnitude of du is much larger for my model.

%%%%%%%%%%%%
% Fig. 12C %
%%%%%%%%%%%%

1) Tmi16 for my model is missing a sharp peak near the beginning of the
cycle.

%%%%%%%%%%%%
% Fig. 14B %
%%%%%%%%%%%%

1) Fg (anterior-posterior) is missing a sharp peak near the beginning of
the cycle.

%}

%%%%%%%%%%%%%
% notations %
%%%%%%%%%%%%%

%{ 
global coordinate system:
x - positive points to direction of locomotion
y - positive points against direction of gravity

horizontal and vertical constraint forces:
Fx1 and Fy1 - HAT
Fx2 and Fy2 - right hip
Fx3 and Fy3 - left hip
Fx4 and Fy4 - right knee
Fx5 and Fy5 - left knee
Fx6 and Fy6 - right ankle
Fx7 and Fy7 - left ankle

ground reaction forces:
Fgx1 and Fgy1 - right heel
Fgx2 and Fgy2 - left heel
Fgx3 and Fgy3 - right toe
Fgx4 and Fgy4 - left toe

active and passive torques:
Ta1 and Tp1 - HAT
Ta2 and Tp2 - right hip
Ta3 and Tp3 - left hip
Ta4 and Tp4 - right knee
Ta5 and Tp5 - left knee
Ta6 and Tp6 - right ankle
Ta7 and Tp7 - left ankle

directionality of joint torques:
+ve Ta1 & Tp1 = posterior bending of HAT 
+ve Ta2 & Tp2 = extension of right hip
+ve Ta3 & Tp3 = extension of left hip
+ve Ta4 & Tp4 = extension of right knee
+ve Ta5 & Tp5 = extension of left knee
+ve Ta6 & Tp6 = plantarflexion of right foot
+ve Ta7 & Tp7 = plantarflexion of left foot

segment angles:
t1 - HAT
t2 - pelvis
t3 - right thigh
t4 - left thigh
t5 - right shank
t6 - left shank
t7 - right ankle
t8 - left ankle

skeletal muscles:
Muscle 1 causes anterior bending of HAT. Muscle 1 may be represented by the
rectus abdominis muscle.

Muscle 2 causes posterior bending of HAT. Muscle 2 may be represented by
components of the erector spinae that originate from the sacrum and
contribute to posterior bending of the upper body.

Muscle 3 (right) and Muscle 5 cause hip flexion. Muscles 3 and 5 may be
represented by the iliacus muscle.

Muscle 4 (right) and Muscle 6 cause hip extension. Muscles 4 and 6 may be
represented by the gluteus maximus.

Muscle 7 (right) and Muscle 9 contribute to hip flexion and knee extension.
Muscles 7 and 9 may be represented by the rectus femoris.

Muscle 8 (right) and Muscle 10 contribute to hip extension and knee
flexion. Muscles 8 and 10 may be represented by the long head of the biceps
femoris, semitendinosus, and semimembranosus.  

Muscle 11 (right) and Muscle 13 cause knee flexion. Muscles 11 and 13 may
be represented by the short head of the biceps femoris.

Muscle 12 (right) and Muscle 14 cause knee extension. Muscles 12 and 14 may
be represented by the vastus lateralis, vastus medialis, and vastus
intermedius.

Muscle 15 (right) and Muscle 17 cause dorsiflexion. Muscles 15 and 17 may
be represented by the tibialis anterior.

Muscle 16 (right) and Muscle 18 cause plantarflexion. Muscles 16 and 18 may
be represented by the soleus. 

Muscle 19 (right) and Muscle 20 contribute to knee flexion and
plantarflexion. Muscles 19 and 20 may be represented by the gastrocnemius.

neural oscillators:
u1 (anterior bending) and u2 (posterior bending) represent trunk neural oscillators.
u3 (flexion) and u4 (extension) represent right hip neural oscillators.
u5 (flexion) and u6 (extension) represent left hip neural oscillators.
u7 (flexion) and u8 (extension) represent right knee neural oscillators.
u9 (flnexio) and u10 (extension) represent left knee neural oscillators.
u11 (dorsiflexion) and u12 (plantarflexion) represent right ankle neural oscillators.
u13 (dorsiflexion) and u14 (plantarflexion) represent left ankle neural oscillators.

global states:

               Sg1      Sg2      Sg3      Sg4      Sg5      Sg6
 right (R) |---------------stance--------------|------swing------|
           |        |        |        |        |        |        |  
 
 left (L)  |-stance-|------swing------|----------stance----------|
           |        |        |        |        |        |        |
           R heel   L heel            L heel   R heel
           on       on                on       on
%}

%%%%%%%%%%%%%%%%%%%%%
% outline of method %
%%%%%%%%%%%%%%%%%%%%%

%{
Numerically integrate Equations (8) and (18). Both equations use a system
of ODEs with 1 indepent variable and N dependent variables. For Equation
(18), double integration is required to obtain displacements. 

%%%%%%%%%%%%%%%%%%%%%%%%%%%%%%% Equation 18 %%%%%%%%%%%%%%%%%%%%%%%%%%%%%%%

%%%%%%%%%%%%%%%
% formulation %
%%%%%%%%%%%%%%%

ddq = ds = fp(xi,dxi,yi,dyi,ti,dti,uj,vj);
dq  = s;
% where p=1:24, i=1:8, and j=1:14

%%%%%%%%%%%%%%
% velocities %
%%%%%%%%%%%%%%

dq_p_n+1_old = dq_p_n + (stp/6)*[k1p+(2-sqrt(2))*k2p+(2+sqrt(2))*k3p+k4p];
% where n and n+1 indicate time steps

dq_p_n+1_new = dq_p_n+1_old - OMG*inv(PHI*OMG)*PHI*dq_p_n+1_old;
% velocity stabilization through projection

f1 = ddx1;  f2 = ddy1;  f3 = ddt1;
f4 = ddx2;  f5 = ddy2;  f6 = ddt2;
f7 = ddx3;  f8 = ddy3;  f9 = ddt3;
f10 = ddx4; f11 = ddy4; f12 = ddt4;
f13 = ddx5; f14 = ddy5; f15 = ddt5;
f16 = ddx6; f17 = ddy6; f18 = ddt6;
f19 = ddx7; f20 = ddy7; f21 = ddt7;
f22 = ddx8; f23 = ddy8; f24 = ddt8;

k1p = fp(xi,dxi,yi,dyi,ti,dti,uj,vj);

k2p = fp(xi+0.5*h1c,dxi+0.5*k1p,...
         yi+0.5*h1c,dyi+0.5*k1p,...
         ti+0.5*h1c,dti+0.5*k1p,...
         uj+0.5*h1c,vj+0.5*h1c);

k3p = fp(xi+0.5*h1c*(sqrt(2)-1)+h2c*(1-sqrt(2)/2),...
         dxi+0.5*k1p*(sqrt(2)-1)+k2p*(1-sqrt(2)/2),...
         yi+0.5*h1c*(sqrt(2)-1)+h2c*(1-sqrt(2)/2),...
         dyi+0.5*k1p*(sqrt(2)-1)+k2p*(1-sqrt(2)/2),...
         ti+0.5*h1c*(sqrt(2)-1)+h2c*(1-sqrt(2)/2),...
         dti+0.5*k1p*(sqrt(2)-1)+k2p*(1-sqrt(2)/2),...
         uj+0.5*h1c*(sqrt(2)-1)+h2c*(1-sqrt(2)/2),...
         vj+0.5*h1c*(sqrt(2)-1)+h2c*(1-sqrt(2)/2));

k4p = fp(xi-h2c*(sqrt(2)/2)+h3c*(1+sqrt(2)/2),...
         dxi-k2p*(sqrt(2)/2)+k3p*(1+sqrt(2)/2),...
         yi-h2c*(sqrt(2)/2)+h3c*(1+sqrt(2)/2),...
         dyi-k2p*(sqrt(2)/2)+k3p*(1+sqrt(2)/2),...
         ti-h2c*(sqrt(2)/2)+h3c*(1+sqrt(2)/2),...
         dti-k2p*(sqrt(2)/2)+k3p*(1+sqrt(2)/2),...
         uj-h2c*(sqrt(2)/2)+h3c*(1+sqrt(2)/2),...
         vj-h2c*(sqrt(2)/2)+h3c*(1+sqrt(2)/2));

%%%%%%%%%%%%%%%%%
% displacements %
%%%%%%%%%%%%%%%%%

q_c_n+1 = q_c_n + (stp/6)*[h1c+(2-sqrt(2))*h2c+(2+sqrt(2))*h3c+h4c];
% where c=1:52

h1c = dq_c_n;
h2c = dq_c_n + 0.5*k1p;
h3c = dq_c_n + 0.5*k1p*(sqrt(2)-1) + k2p*(1-sqrt(2)/2)
h4c = dq_c_n - k2p*(sqrt(2)/2) + k3p*(1+sqrt(2)/2)

dq1 = dx1;  dq2 = dy1;  dq3 = dt1;
dq4 = dx2;  dq5 = dy2;  dq6 = dt2;
dq7 = dx3;  dq8 = dy3;  dq9 = dt3;
dq10 = dx4; dq11 = dy4; dq12 = dt4;
dq13 = dx5; dq14 = dy5; dq15 = dt5;
dq16 = dx6; dq17 = dy6; dq18 = dt6;
dq19 = dx7; dq20 = dy7; dq21 = dt7;
dq22 = dx8; dq23 = dy8; dq24 = dt8;

%%%%%%%%%%%%%%%%%%%%%%%%%%%%%%% Equation 8 %%%%%%%%%%%%%%%%%%%%%%%%%%%%%%%

%%%%%%%%%%%%%%%
% formulation %
%%%%%%%%%%%%%%%

q_c_n+1 = q_c_n + (stp/6)*[h1c+(2-sqrt(2))*h2c+(2+sqrt(2))*h3c+h4c];
% where c=1:52

h1c = gi(xn,yn)
h2c = gi(xn+0.5*stp,yn+0.5*h1c)
h3c = gi[xn+0.5*stp,yn+0.5*h1c*(sqrt(2)-1)+h2c*(1-sqrt(2)/2)]
h4c = gi[xn+stp,yn-h2c*(sqrt(2)/2)+h3c*(1+sqrt(2)/2)]
% where i=1:28

g1 = dq25 = du1;   g2 = dq_26 = dv1;
g3 = dq27 = du2;   g4 = dq28 = dv2;
g5 = dq29 = du3;   g6 = dq30 = dv3;
g7 = dq31 = du4;   g8 = dq32 = dv4;
g9 = dq33 = du5;   g10 = dq34 = dv5;
g11 = gdq35 = du6; g12 = dq36 = dv6;
g13 = dq37 = du7;  g14 = dq38 = dv7;
g15 = dq39 = du8;  g16 = dq40 = dv8;
g17 = dq41 = du9;  g18 = dq42 = dv9;
g19 = dq43 = du10; g20 = dq44 = dv10;
g21 = dq45 = du11; g22 = dq46 = dv11;
g23 = dq47 = du12; g24 = dq48 = dv12;
g25 = dq49 = du13; g26 = dq50 = dv13;
g27 = dq51 = du14; g28 = dq52 = dv14;
%}

%%%%%%%%%%%%%%%%%
% sub-functions %
%%%%%%%%%%%%%%%%%

%{
NOTE: this script uses the following sub-functions:
f, h, yg
%}


%%%%%%%%%%%%%%%%%
% user settings %
%%%%%%%%%%%%%%%%%

%%% simulation %%%

%%%%%%%%%%%%%%%%%%%% User Change %%%%%%%%%%%%%%%%%%%%
%%%%%%%%%%%%%%%%%%%%%%%%%%%%%%%%%%%%%%%%%%%%%%%%%%%%%
dur = 35; % duration (s) of stimulation 34
%%%%%%%%%%%%%%%%%%%%%%%%%%%%%%%%%%%%%%%%%%%%%%%%%%%%%
%%%%%%%%%%%%%%%%%%%%%%%%%%%%%%%%%%%%%%%%%%%%%%%%%%%%%
stpsz = 0.25e-3; % time step size (s) for numerical integration
time = 0:stpsz:dur;
num_step = length(time);  %number of time steps for the specified duration
zzzzzz = 4000*dur;

SI = 0.95; % constant that modified the self-inhibition of CPG neurons


%%%%%%%%%%%%%%%%%%%%%%%
% constant parameters %
%%%%%%%%%%%%%%%%%%%%%%%

%%% subfunctions %%%

% threshold for subfunction h.m
a = 0.01;

%%% equations of motion %%%

% gravitational acceleration (m/s^2)
g = 9.8; 

%%% passive torques %%%

% coefficients for joint stiffness
b(1,1) = 10; b(1,2) = 1; b(1,3) = 100; b(1,4) = 1000; 

% coefficients for range of motion
k(1,1) = 1000; k(1,2) = 500; 

%%% ipsilateral inhibition %%%

% strength of connection from one neuronal pool to another
w(1,1) = 0.1; w(1,2) = 0.2; 

%%% sensory signals %%%

% strength of sensory inputs (a?)
q(1,1) = 6; q(1,2) = 0.9;
%%%%%%%%%%%%%%%%%%%%%%%%%%%%%%%%%%%%%%%%%%%%%%%%%%%%%
q(1,3) = 1.5; q(1,4) = 1.5; q(1,5) = 3; 
%%%%%%%%%%%%%%%%%%%%%%%%%%%%%%%%%%%%%%%%%%%%%%%%%%%%%
q(1,6) = 3; q(1,7) = 0.1; q(1,8) = 0.2; 

%%% muscle torques (rhythm generator) %%%

% constants that determine strength of torques
%%% For loop for torque parameters
iii = 0; %counter for trial number
si = 1; %counter for summary 
tc = 1;
%%%%%%%%
fc = 1;
zcountfalltime = 1;
zcountgaitparameters = 1;
zcountfgyfgx = 1;
zcountmoi = 1;
zcountafgyfgx = 1;
aafallingbefore = 0;
aafalling = 0;
aanofalling = 0;
fall = 0;
%%%%%%%%


% Non-faller OA model
r1=1; 
p(1,1) = 5*r1;    p(1,2) = 10*r1;  p(1,3) = 4*r1;  p(1,4) = 2*r1;  p(1,5) = 15*r1; 
p(1,6) = 4*r1;    p(1,7) = 3*r1;   p(1,8) = 2*r1;  p(1,9) = 15*r1; p(1,10) = 8*r1;   
p(1,11) = 2*r1;   p(1,12) = 3*r1;  p(1,13) = 2*r1; p(1,14) = 8*r1;
p(1,15) = 1.5*r1; p(1,16) = 12*r1; p(1,17) = 1*r1; p(1,18) = 7*r1; 

%%%%%%%%%%%%%%%%%%%% User Change %%%%%%%%%%%%%%%%%%%%
%%%%%%%%%%%%%%%%%%%%%%%%%%%%%%%%%%%%%%%%%%%%%%%%%%%%%
groundchangex = 15; % Where to change the ground condition, m
endofsimx = 25; % Where to end the simulation, m
%%%%%%%%%%%%%%%%%%%%%%%%%%%%%%%%%%%%%%%%%%%%%%%%%%%%%
%%%%%%%%%%%%%%%%%%%%%%%%%%%%%%%%%%%%%%%%%%%%%%%%%%%%%


%%% muscle torques (impedance controller) %%%

% constants that determine strength of torques
pim(1,1) = 500; pim(1,2) = 10; pim(1,3) = 800; pim(1,4) = 20; 
pim(1,5) = 150; pim(1,6) = 10; pim(1,7) = 10; 

%%% active torques %%%

% proportions of torques from two-joint muscles
eps(1,1) = 1; eps(1,2) = 0.5; eps(1,3) = 1; 

%%% musculoskeletal system %%%

% mass (kg) of HAT, pelvis, thigh, shank, and foot
mH = 38; mp = 10; mt = 7; ms = 3; mf = 1;
m = [mH mp mt mt ms ms mf mf];

% moment of inertia (kg*m^2) of HAT, pelvis, thigh, shank, and foot
IH = 1.1399; Ip = 0.05; It = 0.0933; Is = 0.0399; If = 0.0032; 

% LH1 = length (m) between (x1,y1) and superior end of HAT
% LH2 = length (m) between (x1,y1) and posterior end of HAT
% Lp = length (m) between (x2,y2) and either end of pelvis
% Lt = length (m) between (x3,y3) or (x4,y4) and either end of thigh
% Ls = length (m) between (x5,y5) or (x6,y6) and either end of shank
% Lf1 = length (m) between (x7,y7) or (x8,y8) and ankle joint
% Lf2 = length (m) between (x7,y7) or (x8,y8) and heel
% Lf3 = length (m) between (x7,y7) or (x8,y8) and toe
% alp1 = angle (rad) between lf1 and lf2 
% alp2 = angle (rad) between lf1 and lf3
LH1 = 0.4;  LH2 = 0.3;  Lp  = 0.1;  Lt = 0.2;    Ls = 0.2; 
Lf1 = 0.08; Lf2 = 0.12; Lf3 = 0.10; alp1 = 1.22; alp2 = 2.44; 

%%% neural rhythm generator %%%
%{
NOTE: connections are assumed to exist 1) within each oscillator (i.e., at
each joint), 2) bilaterally between agonist neurons at equivalent joints
(e.g., left and right hips joints) or between antagonist neurons at
equivalent joints, and 3) from neurons for hip extension to neuron for
posterior bending of trunk.   
%}

% strengt of neural connections from jth neuron to ith neuron
%  j = 1  2  3  4  5  6  7  8  9 10   11   12   13   14
wo = [ 0 -2  0  0  0  0  0  0  0  0    0    0    0    0; %1 = i
      -2  0  0  1  0  1  0  0  0  0    0    0    0    0; %2
       0  0  0 -2 -1  0  0  0  0  0    0    0    0    0; %3
       0  0 -2  0  0 -1  0  0  0  0    0    0    0    0; %4
       0  0 -1  0  0 -2  0  0  0  0    0    0    0    0; %5
       0  0  0 -1 -2  0  0  0  0  0    0    0    0    0; %6
       0  0  0  0  0  0  0 -2 -1  0    0    0    0    0; %7
       0  0  0  0  0  0 -2  0  0 -1    0    0    0    0; %8
       0  0  0  0  0  0 -1  0  0 -2    0    0    0    0; %9
       0  0  0  0  0  0  0 -1 -2  0    0    0    0    0; %10
       0  0  0  0  0  0  0  0  0  0    0 -2.0 -0.2    0; %11
       0  0  0  0  0  0  0  0  0  0 -2.0    0    0 -0.2; %12
       0  0  0  0  0  0  0  0  0  0 -0.2    0    0 -2.0; %13
       0  0  0  0  0  0  0  0  0  0    0 -0.2 -2.0    0];%14

% time constant of inner state of ith neuron
%normal=0.67, long=1.2
r6 = 1.2;
tau = r6*[1/32 1/32 1/18*ones(1,12)]; 

% time constant of adaptation effect of ith neuron
%normal=1.56, long=1.0
r7 = 1.0;
dtau = r7*[1/2.656 1/2.656 1/1.494*ones(1,12)]; 

% coefficient of adaptation
beta = 2.5; 

% spring coefficient (N/m)
kgx1 = 24000;

%%%%%%%%%%%%%%%%%%%% User Change %%%%%%%%%%%%%%%%%%%%
%%%%%%%%%%%%%%%%%%%%%%%%%%%%%%%%%%%%%%%%%%%%%%%%%%%%%
for sf = 1.5
%%%%%%%%%%%%%%%%%%%%%%%%%%%%%%%%%%%%%%%%%%%%%%%%%%%%%
%%%%%%%%%%%%%%%%%%%%%%%%%%%%%%%%%%%%%%%%%%%%%%%%%%%%%
% spring coefficient (N/m)
kgx2 = 18000*sf;
kgy1 = 18000;
kgy2 = 18000;
% damping coefficient (N*s/m)
bgx1 = 2000;
bgx2 = kgx2/12;
bgy1 = 1000;
bgy2 = 1000;

%%%%%%%%%%%%%%%%%%%% User Change %%%%%%%%%%%%%%%%%%%%
%%%%%%%%%%%%%%%%%%%%%%%%%%%%%%%%%%%%%%%%%%%%%%%%%%%%%
for muS = 0.60:0.1:2.0
%%%%%%%%%%%%%%%%%%%%%%%%%%%%%%%%%%%%%%%%%%%%%%%%%%%%%
%%%%%%%%%%%%%%%%%%%%%%%%%%%%%%%%%%%%%%%%%%%%%%%%%%%%%

%%%%%%%%%%%%%%%%%%%% User Change %%%%%%%%%%%%%%%%%%%%
%%%%%%%%%%%%%%%%%%%%%%%%%%%%%%%%%%%%%%%%%%%%%%%%%%%%%
TrialNumber = 5;
%%%%%%%%%%%%%%%%%%%%%%%%%%%%%%%%%%%%%%%%%%%%%%%%%%%%%
%%%%%%%%%%%%%%%%%%%%%%%%%%%%%%%%%%%%%%%%%%%%%%%%%%%%%

counter = TrialNumber;% counter for counting while loop          

while counter>0
      counter = counter-1;
      dt = datetime('now');
      disp(dt)
      counterr = TrialNumber-counter;
      fprintf('Running on SF...')
      disp(sf)  
      fprintf('Running on muS...')
      disp(muS)
      fprintf('Running on trial...')
      disp(counterr) 
                       
% external input
r8 = 0.86;
uo = 6.0*r8; 

% Noise into uo
%%%%%%%%%%%%%%%%%%%% User Change %%%%%%%%%%%%%%%%%%%%
%%%%%%%%%%%%%%%%%%%%%%%%%%%%%%%%%%%%%%%%%%%%%%%%%%%%%
noisepercentage = 0.02; % *100[%]
%%%%%%%%%%%%%%%%%%%%%%%%%%%%%%%%%%%%%%%%%%%%%%%%%%%%%
%%%%%%%%%%%%%%%%%%%%%%%%%%%%%%%%%%%%%%%%%%%%%%%%%%%%%

uom = ones(1,num_step).*uo;
noise = (2*uo*noisepercentage).*rand(1,num_step)-uo*noisepercentage;      %Making N, range(a,b),random varieties goes with r = a + (b-a).*rand(N,1)
uomm = uom+noise;


%%%%%%%%%%%%%%%%%%%%%%
% initial conditions %
%%%%%%%%%%%%%%%%%%%%%%

% musculoskeletal system

t = zeros(num_step,8);
t(1,1) = 1.714; t(1,2) = 1.588; t(1,3) = 0.653; t(1,4) = 1.618;
t(1,5) = 1.418; t(1,6) = 1.623; t(1,7) = 0.543; t(1,8) = 0.984;

dt = zeros(num_step,8);
dt(1,1) = 0;  dt(1,2) = 0;  dt(1,3) = -1; dt(1,4) = 1; dt(1,5) = -5; 
dt(1,6) = 2;  dt(1,7) = -8; dt(1,8) = 0;

x = zeros(num_step,8); 
y = zeros(num_step,8);
x(1,2) = 1;            
y(1,2) = 0.984;
x(1,1) = x(1,2) - Lp*cos(t(1,2)) - LH2*cos(t(1,1));
y(1,1) = y(1,2) + Lp*sin(t(1,2)) + LH2*sin(t(1,1));
x(1,3) = x(1,2) + Lp*cos(t(1,2)) + Lt*cos(t(1,3));
y(1,3) = y(1,2) - Lp*sin(t(1,2)) - Lt*sin(t(1,3));
x(1,4) = x(1,2) + Lp*cos(t(1,2)) + Lt*cos(t(1,4));
y(1,4) = y(1,2) - Lp*sin(t(1,2)) - Lt*sin(t(1,4));
x(1,5) = x(1,3) + Lt*cos(t(1,3)) + Ls*cos(t(1,5));
y(1,5) = y(1,3) - Lt*sin(t(1,3)) - Ls*sin(t(1,5));
x(1,6) = x(1,4) + Lt*cos(t(1,4)) + Ls*cos(t(1,6));
y(1,6) = y(1,4) - Lt*sin(t(1,4)) - Ls*sin(t(1,6));
x(1,7) = x(1,5) + Ls*cos(t(1,5)) + Lf1*cos(t(1,7));
y(1,7) = y(1,5) - Ls*sin(t(1,5)) - Lf1*sin(t(1,7));
x(1,8) = x(1,6) + Ls*cos(t(1,6)) + Lf1*cos(t(1,8));
y(1,8) = y(1,6) - Ls*sin(t(1,6)) - Lf1*sin(t(1,8));
    
dx = zeros(num_step,8); 
dy = zeros(num_step,8);
dx(1,2) = 0.7;          
dy(1,2) = 0;
dx(1,1) = dx(1,2) + Lp*sin(t(1,2))*(dt(1,2)) + LH2*sin(t(1,1))*(dt(1,1));
dy(1,1) = dy(1,2) + Lp*cos(t(1,2))*(dt(1,2)) + LH2*cos(t(1,1))*(dt(1,1));
dx(1,3) = dx(1,2) - Lp*sin(t(1,2))*(dt(1,2)) - Lt*sin(t(1,3))*(dt(1,3));
dy(1,3) = dy(1,2) - Lp*cos(t(1,2))*(dt(1,2)) - Lt*cos(t(1,3))*(dt(1,3));
dx(1,4) = dx(1,2) - Lp*sin(t(1,2))*(dt(1,2)) - Lt*sin(t(1,4))*(dt(1,4));
dy(1,4) = dy(1,2) - Lp*cos(t(1,2))*(dt(1,2)) - Lt*cos(t(1,4))*(dt(1,4));
dx(1,5) = dx(1,3) - Lt*sin(t(1,3))*(dt(1,3)) - Ls*sin(t(1,5))*(dt(1,5));
dy(1,5) = dy(1,3) - Lt*cos(t(1,3))*(dt(1,3)) - Ls*cos(t(1,5))*(dt(1,5));
dx(1,6) = dx(1,4) - Lt*sin(t(1,4))*(dt(1,4)) - Ls*sin(t(1,6))*(dt(1,6));
dy(1,6) = dy(1,4) - Lt*cos(t(1,4))*(dt(1,4)) - Ls*cos(t(1,6))*(dt(1,6));
dx(1,7) = dx(1,5) - Ls*sin(t(1,5))*(dt(1,5)) - Lf1*sin(t(1,7))*(dt(1,7));
dy(1,7) = dy(1,5) - Ls*cos(t(1,5))*(dt(1,5)) - Lf1*cos(t(1,7))*(dt(1,7));
dx(1,8) = dx(1,6) - Ls*sin(t(1,6))*(dt(1,6)) - Lf1*sin(t(1,8))*(dt(1,8));
dy(1,8) = dy(1,6) - Ls*cos(t(1,6))*(dt(1,6)) - Lf1*cos(t(1,8))*(dt(1,8));

% neural rhythm generator
u = zeros(num_step,14);
u(1,1)  = 1;  u(1,2)  = -1; u(1,3)  = -1; u(1,4) = 1;  
u(1,5)  = 1;  u(1,6)  = 1;  u(1,7)  = 1;  u(1,8) = -1; 
u(1,9)  = -1; u(1,10) = 1;  u(1,11) = 1; 
u(1,12) = -1; u(1,13) = 1;  u(1,14) = -1;

v = zeros(num_step,14);
v(1,:) = ones(1,14);

%%%%%%%%%%%%%%%%%%%
% allocate memory %
%%%%%%%%%%%%%%%%%%%

% coordinates and velocities of toes and heels
xf = zeros(1,4);
yf = zeros(1,4);
dxf = zeros(1,4);  
dyf = zeros(1,4);

% horizontal coordinate of toe or heel contact
xft = -1*ones(1,4); % xft(1,right/left toe/heel)

% vertical and horizontal components of reaction force
Fgy = zeros(1,4); % Fgy(1,right/left toe/heel)
Fgx = zeros(1,4); % Fgx(1,right/left toe/heel)
COF = zeros(1,4);

% first time derivatives of u and v
du = zeros(1,14);
dv = zeros(1,14);

% increment for numerical integration
deldq = zeros(num_step,3*size(x,2));
delq  = zeros(num_step,3*size(x,2)+2*size(u,2));

%%% storage for checking output post-simulation %%%

    
    GA_store = zeros(num_step,4);
    dGA_store = zeros(num_step,4);

    sg1_store = zeros(num_step,4);
    sg2_store = zeros(num_step,4);
    sg3_store = zeros(num_step,4);
    sg4_store = zeros(num_step,4);
    sg5_store = zeros(num_step,4);
    sg6_store = zeros(num_step,4);

    Tmr1 = zeros(num_step,20);
    Tmi1 = zeros(num_step,20);
    
    Ta1 = zeros(num_step,7);
    Tp1 = zeros(num_step,7);
   
    Fgx1 = zeros(num_step,4);
    Fgy1 = zeros(num_step,4);
    COF1 = zeros(num_step,4);
    Fgxsum = zeros(num_step,2);
    Fgysum = zeros(num_step,2);
    COFsum = zeros(num_step,2);

    
    xf1 = zeros(num_step,4);
    yf1 = zeros(num_step,4);
   
    Q_store = zeros(num_step,14);
    S_store = zeros(num_step,14);

    du_store = zeros(num_step,14);
    dv_store = zeros(num_step,14);


%%%%%%%%%%%%%%%%%%%%%%%%%
% numerical integration %
%%%%%%%%%%%%%%%%%%%%%%%%%

for idxts=1:num_step-1 % time steps

    K = zeros(3*size(x,2),4);
    H = zeros(3*size(x,2)+2*size(u,2),4);
    
    %%%%%%%%%%%%%%%%%%%%%%%%%%%%%%%%%
    % increment dphi, phi, u, and v %
    %%%%%%%%%%%%%%%%%%%%%%%%%%%%%%%%%
    
    if idxts>1
        
        % musculoskeletal system
        for idxseg=1:size(t,2)
            
            x(idxts,idxseg) = x(idxts-1,idxseg) + delq(idxts-1,3*idxseg-2); 
            y(idxts,idxseg) = y(idxts-1,idxseg) + delq(idxts-1,3*idxseg-1);
            t(idxts,idxseg) = t(idxts-1,idxseg) + delq(idxts-1,3*idxseg);
                       
            dx(idxts,idxseg) = dx(idxts-1,idxseg) + deldq(idxts-1,3*idxseg-2); 
            dy(idxts,idxseg) = dy(idxts-1,idxseg) + deldq(idxts-1,3*idxseg-1);
            dt(idxts,idxseg) = dt(idxts-1,idxseg) + deldq(idxts-1,3*idxseg);
            
            dphi(idxseg*3-2:idxseg*3,1) = [dx(idxts,idxseg);dy(idxts,idxseg);dt(idxts,idxseg)];
        end
            yy(idxts+1,1) = y(idxts,2);
       
        % neural rhythm generator
        for idxnrn=1:size(u,2)
            
            u(idxts,idxnrn) = u(idxts-1,idxnrn) + delq(idxts-1,3*size(x,2)+2*idxnrn-1);
            v(idxts,idxnrn) = v(idxts-1,idxnrn) + delq(idxts-1,3*size(x,2)+2*idxnrn);
        end
        
        %%%%%%%%%%%%%%%%%%%%%%%%%%%%%%%%%%%%%%%%%%%%%
        % velocity stabilization through projection %
        %%%%%%%%%%%%%%%%%%%%%%%%%%%%%%%%%%%%%%%%%%%%%

        OMG = [1/mH zeros(1,13); 
               zeros(1,7) 1/mH zeros(1,6);
               -LH2*sin(t(idxts,1))/IH zeros(1,6) -LH2*cos(t(idxts,1))/IH zeros(1,6);
               (1/mp)*[-1 1 1] zeros(1,11);
               zeros(1,7) (1/mp)*[-1 1 1] 0 0 0 0;
               (-Lp*sin(t(idxts,2))/Ip)*ones(1,3) 0 0 0 0 (-Lp*cos(t(idxts,2))/Ip)*ones(1,3) 0 0 0 0;
               0 -1/mt 0 1/mt zeros(1,10);
               zeros(1,8) -1/mt 0 1/mt 0 0 0;
               0 -Lt*sin(t(idxts,3))/It 0 -Lt*sin(t(idxts,3))/It 0 0 0 0 -Lt*cos(t(idxts,3))/It 0 -Lt*cos(t(idxts,3))/It 0 0 0;
               0 0 -1/mt 0 1/mt zeros(1,9); 
               zeros(1,9) -1/mt 0 1/mt 0 0;
               0 0 -Lt*sin(t(idxts,4))/It 0 -Lt*sin(t(idxts,4))/It 0 0 0 0 -Lt*cos(t(idxts,4))/It 0 -Lt*cos(t(idxts,4))/It 0 0;
               0 0 0 -1/ms 0 1/ms zeros(1,8);
               zeros(1,10) -1/ms 0 1/ms 0;
               0 0 0 -Ls*sin(t(idxts,5))/Is 0 -Ls*sin(t(idxts,5))/Is 0 0 0 0 -Ls*cos(t(idxts,5))/Is 0 -Ls*cos(t(idxts,5))/Is 0;
               0 0 0 0 -1/ms 0 1/ms zeros(1,7);
               zeros(1,11) -1/ms 0 1/ms;
               0 0 0 0 -Ls*sin(t(idxts,6))/Is 0 -Ls*sin(t(idxts,6))/Is 0 0 0 0 -Ls*cos(t(idxts,6))/Is 0 -Ls*cos(t(idxts,6))/Is;
               0 0 0 0 0 -1/mf zeros(1,8);
               zeros(1,12) -1/mf 0;
               0 0 0 0 0 -Lf1*sin(t(idxts,7))/If zeros(1,6) -Lf1*cos(t(idxts,7))/If 0;
               zeros(1,6) -1/mf zeros(1,7);
               zeros(1,13) -1/mf;
               zeros(1,6) -Lf1*sin(t(idxts,8))/If zeros(1,6) -Lf1*cos(t(idxts,8))/If];
    
        PHI = [1 0 -LH2*sin(t(idxts,1)) -1 0 -Lp*sin(t(idxts,2)) zeros(1,18);
               0 1 -LH2*cos(t(idxts,1)) 0 -1 -Lp*cos(t(idxts,2)) zeros(1,18);
               0 0 0 1 0 -Lp*sin(t(idxts,2)) -1 0 -Lt*sin(t(idxts,3)) zeros(1,15);
               0 0 0 0 1 -Lp*cos(t(idxts,2)) 0 -1 -Lt*cos(t(idxts,3)) zeros(1,15);
               0 0 0 1 0 -Lp*sin(t(idxts,2)) 0 0 0 -1 0 -Lt*sin(t(idxts,4)) zeros(1,12);
               0 0 0 0 1 -Lp*cos(t(idxts,2)) 0 0 0 0 -1 -Lt*cos(t(idxts,4)) zeros(1,12);
               zeros(1,6) 1 0 -Lt*sin(t(idxts,3)) 0 0 0 -1 0 -Ls*sin(t(idxts,5)) zeros(1,9);
               zeros(1,6) 0 1 -Lt*cos(t(idxts,3)) 0 0 0 0 -1 -Ls*cos(t(idxts,5)) zeros(1,9);
               zeros(1,9) 1 0 -Lt*sin(t(idxts,4)) 0 0 0 -1 0 -Ls*sin(t(idxts,6)) zeros(1,6);
               zeros(1,9) 0 1 -Lt*cos(t(idxts,4)) 0 0 0 0 -1 -Ls*cos(t(idxts,6)) zeros(1,6);
               zeros(1,12) 1 0 -Ls*sin(t(idxts,5)) 0 0 0 -1 0 -Lf1*sin(t(idxts,7)) 0 0 0;
               zeros(1,12) 0 1 -Ls*cos(t(idxts,5)) 0 0 0 0 -1 -Lf1*cos(t(idxts,7)) 0 0 0;
               zeros(1,15) 1 0 -Ls*sin(t(idxts,6)) 0 0 0 -1 0 -Lf1*sin(t(idxts,8));
               zeros(1,15) 0 1 -Ls*cos(t(idxts,6)) 0 0 0 0 -1 -Lf1*cos(t(idxts,8))];
           
        dphivs = dphi - OMG*((PHI*OMG)\(PHI*dphi));   
        
        for idxseg=1:size(t,2)
            dx(idxts,idxseg) = dphivs(idxseg*3-2,1);
            dy(idxts,idxseg) = dphivs(idxseg*3-1,1);
            dt(idxts,idxseg) = dphivs(idxseg*3,1);
        end
    end
    
    for idxavg=1:4 % calculating averages for numerical integration

        if idxavg==1
            inc  = zeros(size(H,1),1);
            dinc = zeros(size(K,1),1);
        elseif idxavg==2
            inc  = 0.5*stpsz*H(:,1);
            dinc = 0.5*stpsz*K(:,1);
        elseif idxavg==3
            inc  = 0.5*stpsz*H(:,1)*(sqrt(2)-1)+(1-0.5*sqrt(2))*H(:,2)*stpsz;
            dinc = 0.5*stpsz*K(:,1)*(sqrt(2)-1)+(1-0.5*sqrt(2))*K(:,2)*stpsz;
        elseif idxavg==4
            inc  = -H(:,2)*stpsz*(0.5*sqrt(2))+H(:,3)*stpsz*(1+0.5*sqrt(2));
            dinc = -K(:,2)*stpsz*(0.5*sqrt(2))+K(:,3)*stpsz*(1+0.5*sqrt(2));
        end
      
        %%%%%%%%%%%%%%%%%%%%%%%
        % increment variables %
        %%%%%%%%%%%%%%%%%%%%%%%
        
        xinc = zeros(1,8);
        yinc = zeros(1,8);
        tinc = zeros(1,8);
        dxinc = zeros(1,8);
        dyinc = zeros(1,8);
        dtinc = zeros(1,8);
        for idxseg=1:size(t,2)
            
            % positions
            xinc(1,idxseg) = x(idxts,idxseg) + inc(idxseg*3-2); 
            yinc(1,idxseg) = y(idxts,idxseg) + inc(idxseg*3-1);
            tinc(1,idxseg) = t(idxts,idxseg) + inc(idxseg*3); 
            
            % velocities
            dxinc(1,idxseg) = dx(idxts,idxseg) + dinc(idxseg*3-2);
            dyinc(1,idxseg) = dy(idxts,idxseg) + dinc(idxseg*3-1);
            dtinc(1,idxseg) = dt(idxts,idxseg) + dinc(idxseg*3); 
        end
        
        for idxseg=1:size(t,2)   
            dphiinc(idxseg*3-2:idxseg*3,1) = [dxinc(1,idxseg);dyinc(1,idxseg);dtinc(1,idxseg)];
        end
        
        % neural activities
        uinc = zeros(1,14);
        vinc = zeros(1,14);
        for idxuv=1:size(u,2)
            uinc(1,idxuv) = u(idxts,idxuv)+inc(size(K,1)+2*idxuv-1);
            vinc(1,idxuv) = v(idxts,idxuv)+inc(size(K,1)+2*idxuv);
        end
        
        %%%%%%%%%%%%%%%%%%%%%%%
        % equations of motion %
        %%%%%%%%%%%%%%%%%%%%%%%
        
        % NOTE: ddphi = OMG*inv(PHI*OMG)*[eta-PHI*PSI*] + PSI;
        
        %%% heel positions %%%
        xf(1,1) = xinc(1,7) - Lf2*cos(alp1-tinc(1,7));
        yf(1,1) = yinc(1,7) - Lf2*sin(alp1-tinc(1,7));
        xf(1,2) = xinc(1,8) - Lf2*cos(alp1-tinc(1,8));
        yf(1,2) = yinc(1,8) - Lf2*sin(alp1-tinc(1,8));
       
        %%% heel velocities %%%
        dxf(1,1) = dxinc(1,7) + Lf2*sin(alp1-tinc(1,7))*(-dtinc(1,7));
        dyf(1,1) = dyinc(1,7) - Lf2*cos(alp1-tinc(1,7))*(-dtinc(1,7));
        dxf(1,2) = dxinc(1,8) + Lf2*sin(alp1-tinc(1,8))*(-dtinc(1,8));
        dyf(1,2) = dyinc(1,8) - Lf2*cos(alp1-tinc(1,8))*(-dtinc(1,8));
        
        %%% toe positions %%%
        xf(1,3) = xinc(1,7) - Lf3*cos(alp2+tinc(1,7));
        yf(1,3) = yinc(1,7) + Lf3*sin(alp2+tinc(1,7));
        xf(1,4) = xinc(1,8) - Lf3*cos(alp2+tinc(1,8));
        yf(1,4) = yinc(1,8) + Lf3*sin(alp2+tinc(1,8));
        
        %%% toe velocities %%%
        dxf(1,3) = dxinc(1,7) + Lf3*sin(alp2+tinc(1,7))*dtinc(1,7);
        dyf(1,3) = dyinc(1,7) + Lf3*cos(alp2+tinc(1,7))*dtinc(1,7);
        dxf(1,4) = dxinc(1,8) + Lf3*sin(alp2+tinc(1,8))*dtinc(1,8);
        dyf(1,4) = dyinc(1,8) + Lf3*cos(alp2+tinc(1,8))*dtinc(1,8);

        maxtoe(idxts,1) = idxts;
        maxtoe(idxts,2) = max(xf(1,3),xf(1,4));
        maxtoe(idxts+1,3) = maxtoe(idxts,2);
      


        %%% ground reaction forces %%%
        
        % NOTE: ground reactions forces are calculated in the following 
        % order: right heel, left heel, right toe, and left toe.
        
        for idxft=1:size(xft,2)
            
            if yf(1,idxft)<yg(xf(1,idxft)) 
            
                if xft(1,idxft)==-1
                    xft(1,idxft) = xf(1,idxft);
                end
            % calculate GRF depending on the position
                if xf(1,idxft) <= groundchangex
                    Fgy(1,idxft) = h(yg(xft(1,idxft))-yf(1,idxft),a)*(-kgy1*(yf(1,idxft)-yg(xft(1,idxft))) + bgy1*f(-dyf(1,idxft)));
                    Fgx(1,idxft) = -h(yg(xft(1,idxft))-yf(1,idxft),a)*(kgx1*(xf(1,idxft)-xft(1,idxft)) + bgx1*(dxf(1,idxft)));
                    COF(1,idxft) = Fgx(1,idxft)/Fgy(1,idxft);
                else 
                    Fgy(1,idxft) = h(yg(xft(1,idxft))-yf(1,idxft),a)*(-kgy2*(yf(1,idxft)-yg(xft(1,idxft))) + bgy2*f(-dyf(1,idxft)));
                    Fgx(1,idxft) = -h(yg(xft(1,idxft))-yf(1,idxft),a)*(kgx2*(xf(1,idxft)-xft(1,idxft)) + bgx2*(dxf(1,idxft)));
                    COF(1,idxft) = Fgx(1,idxft)/Fgy(1,idxft);
                end    
            else
                xft(1,idxft) = -1;
                Fgy(1,idxft) = 0;
                Fgx(1,idxft) = 0;
                COF(1,idxft) = 0;
            end

        end


        functionjudge(1,1) = -2;
        functionjudge(1,2) = -2;

    % Make the ground reaction force properly
    if max(xf(1,3),xf(1,4)) >= groundchangex

        % right foot
        if (Fgy(1,1)+Fgy(1,3)) == 0
            functionjudge(1,1) = -1;
            Fgx(1,1) = 0;
            Fgx(1,3) = 0;
        else
            cfcr = (Fgx(1,1)+Fgx(1,3))/(Fgy(1,1)+Fgy(1,3));
            %Fgy1(idxts-20,1) == 0 && Fgy(1,3) == 0 || ...
            if Fgy1(idxts-120,1) == 0 && Fgy1(idxts-50,3) == 0 || ...
               Fgy1(idxts-600,4) == 0 && Fgy1(idxts-100,4) > 0 && Fgy(1,1) == 0
                   functionjudge(1,1) = 2;
                   Fgx(1,1) = Fgx(1,1);
                   Fgx(1,3) = Fgx(1,3);
            else
                if abs(cfcr) <= muS
                    functionjudge(1,1) = 0;
                    Fgx(1,1) = Fgx(1,1);
                    Fgx(1,3) = Fgx(1,3);                   
                else
                   rFgxtotal = (Fgy(1,1)+Fgy(1,3)) * muS;
                   fugou1 = sign(Fgx(1,1));
                   fugou3 = sign(Fgx(1,3));
                   gx1 = fugou1 * rFgxtotal * (abs(Fgx(1,1))/(abs(Fgx(1,1))+abs(Fgx(1,3))));
                   gx3 = fugou3 * rFgxtotal * (abs(Fgx(1,3))/(abs(Fgx(1,1))+abs(Fgx(1,3))));
                   functionjudge(1,1) = 1;
                   Fgx(1,1) = gx1;
                   Fgx(1,3) = gx3;
                end
            end
            COF(1,1) = Fgx(1,1)/Fgy(1,1);
            COF(1,3) = Fgx(1,3)/Fgy(1,3);
        end

        % left foot
        if (Fgy(1,2)+Fgy(1,4)) == 0
            functionjudge(1,2) = -1;
            Fgx(1,2) = 0;
            Fgx(1,4) = 0;
        else
            cfcl = (Fgx(1,2)+Fgx(1,4))/(Fgy(1,2)+Fgy(1,4));
            if Fgy1(idxts-120,2) == 0 && Fgy1(idxts-50,4) == 0 || ...
               Fgy1(idxts-600,3) == 0 && Fgy1(idxts-100,3) > 0 && Fgy(1,2) == 0
                   functionjudge(1,2) = 2;
                   Fgx(1,2) = Fgx(1,2);
                   Fgx(1,4) = Fgx(1,4);
            else
                if abs(cfcl) <= muS
                    functionjudge(1,2) = 0;
                    Fgx(1,2) = Fgx(1,2);
                    Fgx(1,4) = Fgx(1,4);
                else
                   lFgxtotal = (Fgy(1,2)+Fgy(1,4)) * muS;
                   fugou2 = sign(Fgx(1,2));
                   fugou4 = sign(Fgx(1,4));
                   gx2 = fugou2 * lFgxtotal * (abs(Fgx(1,2))/(abs(Fgx(1,2))+abs(Fgx(1,4))));
                   gx4 = fugou4 * lFgxtotal * (abs(Fgx(1,4))/(abs(Fgx(1,2))+abs(Fgx(1,4))));
                   functionjudge(1,2) = 1;
                   Fgx(1,2) = gx2;
                   Fgx(1,4) = gx4;
                end
            end
            COF(1,2) = Fgx(1,2)/Fgy(1,2);
            COF(1,4) = Fgx(1,4)/Fgy(1,4);
        end
    else
        functionjudge(1,1) = 3;
        functionjudge(1,2) = 3;
    end

        if Fgy(1,1)+Fgy(1,3) == 0
            zzFgyFgx(idxts,1) = 0;
        else
            zzFgyFgx(idxts,1) = (Fgx(1,1)+Fgx(1,3))/(Fgy(1,1)+Fgy(1,3));
        end
        if Fgy(1,2)+Fgy(1,4) == 0
            zzFgyFgx(idxts,2) = 0;
        else
            zzFgyFgx(idxts,2) = (Fgx(1,2)+Fgx(1,4))/(Fgy(1,2)+Fgy(1,4));
        end        
        zzFgyFgx(idxts,3) = functionjudge(1,1);
        zzFgyFgx(idxts,4) = functionjudge(1,2);
        zzFgyFgx(idxts,5) = Fgx(1,1)+Fgx(1,3);
        zzFgyFgx(idxts,6) = Fgy(1,1)+Fgy(1,3);
        zzFgyFgx(idxts,7) = Fgx(1,2)+Fgx(1,4);
        zzFgyFgx(idxts,8) = Fgy(1,2)+Fgy(1,4);
        
        
        %%% global states %%%
        
        % ON state for right foot
        sron = h(Fgy(1,1)+Fgy(1,3),a); 
        
        % OFF state for right foot
        sroff = 1 - sron; 
        
        % ON state for left foot
        slon = h(Fgy(1,2)+Fgy(1,4),a); 
        
        % OFF state for left foot   
        sloff = 1 - slon; 
        
        % right foot leads
        sr = h(xf(1,1)-xf(1,2),a); 
        
        % left foot leads
        sl = h(xf(1,2)-xf(1,1),a); 

        %%% COG %%%
        nmtcgx  = 0;
        nmtcgy  = 0;
        nmtdcgx = 0;
        nmtdcgy = 0;
        for idxseg=1:8
            
            nmtcgx  = nmtcgx + m(idxseg)*xinc(1,idxseg);
            nmtcgy  = nmtcgy + m(idxseg)*yinc(1,idxseg);
            nmtdcgx = nmtdcgx + m(idxseg)*dxinc(1,idxseg);
            nmtdcgy = nmtdcgy + m(idxseg)*dyinc(1,idxseg);
        end
        xcg  = nmtcgx/sum(m);
        ycg  = nmtcgy/sum(m);
        dxcg = nmtdcgx/sum(m);
        dycg = nmtdcgy/sum(m);

        %%% COP %%%
        nmrt = 0;
        for idxft=1:size(Fgy,2)
            nmrt = nmrt + Fgy(1,idxft)*xf(1,idxft);
        end
        xcp = nmrt/sum(Fgy(:));
        ycp = yg(xcp);

        GA = acos((xcp-xcg)/((xcp-xcg)^2+(ycg-ycp)^2)^0.5);
        dGA = ((ycg-ycp)*dxcg+(xcp-xcg)*dycg)/((xcp-xcg)^2+(ycp-ycg)^2);
                
        
        sg(1) = sron*slon*sr;
        sg(2) = sron*sloff*h(pi/2-GA,a);
        sg(3) = sron*sloff*h(GA-pi/2,a);
        sg(4) = slon*sron*sl;
        sg(5) = slon*sroff*h(pi/2-GA,a);
        sg(6) = slon*sroff*h(GA-pi/2,a);
        
        % first half of gait cycle
        srst = sg(1) + sg(2) + sg(3); 
        
        % second half of gait cycle
        slst = sg(4) + sg(5) + sg(6);    
        
        %%% active torques %%%
        % NOTE: torques generated by muscles are due to 1) rhythm generator
        % and 2) impedance controller (i.e., Tm_i = Tmr_i + Tmi_i).

        % torques generated by rhythm generator
        Tmr(1,1)  = p(1)*f(uinc(1,1)); 
        Tmr(1,2)  = p(2)*f(uinc(1,2));
        Tmr(1,3)  = (sron*p(3)+sroff*p(4))*f(uinc(1,3)); 
        Tmr(1,4)  = (sron*p(5)+sroff*p(6))*f(uinc(1,4));
        Tmr(1,5)  = (slon*p(3)+sloff*p(4))*f(uinc(1,5)); 
        Tmr(1,6)  = (slon*p(5)+sloff*p(6))*f(uinc(1,6));
        Tmr(1,7)  = (sron*p(7)+sroff*p(8))*f(uinc(1,3)); 
        Tmr(1,8)  = (sron*p(9)+sroff*p(10))*f(uinc(1,4));
        Tmr(1,9)  = (slon*p(7)+sloff*p(8))*f(uinc(1,5)); 
        Tmr(1,10) = (slon*p(9)+sloff*p(10))*f(uinc(1,6));
        Tmr(1,11) = slst*p(11)*f(uinc(1,7)); 
        Tmr(1,12) = (sron*p(12)+sroff*p(13))*f(uinc(1,8));
        Tmr(1,13) = srst*p(11)*f(uinc(1,9)); 
        Tmr(1,14) = (slon*p(12)+sloff*p(13))*f(uinc(1,10));
        Tmr(1,15) = (sron*p(14)+sroff*p(15))*f(uinc(1,11)); 
        Tmr(1,16) = (sron*p(16)+sroff*p(17))*f(uinc(1,12));
        Tmr(1,17) = (slon*p(14)+sloff*p(15))*f(uinc(1,13)); 
        Tmr(1,18) = (slon*p(16)+sloff*p(17))*f(uinc(1,14));
        Tmr(1,19) = sron*p(18)*f(uinc(1,12)); 
        Tmr(1,20) = slon*p(18)*f(uinc(1,14));

        % torques generated by impedance controller
        % NOTE: logic of impedance controller
        %{
        1) HAT and pelvis will maintain collinearity:
        - Tmi1 is active when anterior bending (or its velocity) of pelvis
        exceeds that of HAT.  
        - Tmi2 is active when anterior bending (or its velocity) of HAT
        exceeds that of pelvis.  
        
        2) pelvis will (sort of) maintain 99-degree anterior bending (wrt
        the horizontal):
        - Tmi3 is active if anterior bending of pelvis is less than 99
        degrees wrt the horizontal (or its velocity is negative) while 
        right foot is on ground.
        - Tmi4 is active if anterior bending of pelvis is more than 99
        degrees wrt the horizontal (or its velocity is positive) while
        right foot is on ground. 
        - Tmi5 is active when anterior bending of pelvis is less than 99
        degrees wrt the horizontal (or its velocity is negative) while left
        foot is on ground. 
        - Tmi6 is active when anterior bending of pelvis is more than 99
        degrees wrt the horizontal (or its velocity is positive) while left
        foot is on ground.
        
        3) knee will not buckle during most of stance:
        - Tmi12 is active if knee is bent (or is about to bend) during most
        of stance of right leg (i.e., sg1, sg2, and sg3). 
        - Tmi14 is active if knee is bent (or is about to bend) during most
        of stance of left leg (i.e., sg4, sg5, and sg6).

        4) toe off occurs at the correct timing as leg leans forward toward
        the end of stance:
        - Tmi15 is active if plantarflexion is occurring faster than leg
        leaning forward during most of stance of right leg (i.e., sg1, sg2,
        and sg3).  
        - Tmi16 is active if leg is leaning forward faster than the rate of
        plantarflexion during most of stance of right leg (i.e., sg1, sg2,
        and sg3). 
        - Tmi17 is active if plantarflexion is occurring faster than leg
        leaning forward during most of stance of left leg (i.e., sg4, sg5,
        and sg6). 
        - Tmi18 is active if leg is leaning forward faster than the rate of
        plantarflexion during most of stance of left leg (i.e., sg4, sg5,
        and sg6). 
        %}

        Tmi(1,1)     = pim(1)*f(tinc(1,2)-tinc(1,1)) + pim(2)*f(dtinc(1,2)-dtinc(1,1));
        Tmi(1,2)     = pim(1)*f(tinc(1,1)-tinc(1,2)) + pim(2)*f(dtinc(1,1)-dtinc(1,2));
        Tmi(1,3)     = sron*pim(3)*f(0.55*pi-tinc(1,2)) + sron*pim(4)*f(-dtinc(1,2));
        Tmi(1,4)     = sron*pim(3)*f(tinc(1,2)-0.55*pi) + sron*pim(4)*f(dtinc(1,2));
        Tmi(1,5)     = slon*pim(3)*f(0.55*pi-tinc(1,2)) + slon*pim(4)*f(-dtinc(1,2));
        Tmi(1,6)     = slon*pim(3)*f(tinc(1,2)-0.55*pi) + slon*pim(4)*f(dtinc(1,2));
        Tmi(1,7:11)  = 0; 
        Tmi(1,12)    = srst*pim(5)*f(tinc(1,5)-tinc(1,3)) + srst*pim(6)*f(dtinc(1,5)-dtinc(1,3));
        Tmi(1,13)    = 0; 
        Tmi(1,14)    = slst*pim(5)*f(tinc(1,6)-tinc(1,4)) + slst*pim(6)*f(dtinc(1,6)-dtinc(1,4));
        Tmi(1,15)    = srst*pim(7)*f(dtinc(1,7)-dtinc(1,5)); 
        Tmi(1,16)    = srst*pim(7)*f(dtinc(1,5)-dtinc(1,7));
        Tmi(1,17)    = slst*pim(7)*f(dtinc(1,8)-dtinc(1,6)); 
        Tmi(1,18)    = slst*pim(7)*f(dtinc(1,6)-dtinc(1,8));
        Tmi(1,19:20) = 0;

        Tm = Tmr + Tmi;

        C = [-1 1 zeros(1,18);
             0 0 -1 1 0 0 -1 1 zeros(1,12);
             0 0 0 0 -1 1 0 0 -1 1 zeros(1,10);
             zeros(1,6) eps(1) -eps(2) 0 0 -1 1 zeros(1,6) -eps(3) 0;
             zeros(1,8) eps(1) -eps(2) 0 0 -1 1 0 0 0 0 0 -eps(3);
             zeros(1,14) -1 1 0 0 1 0;
             zeros(1,16) -1 1 0 1];
 
        Ta = C*Tm.';
        
        %%% passive torques %%%
        % NOTE: small passive torques represent joint stiffness and large
        % passive torques represent ranges of motion. 

        Tp(1,1) = b(1)*(dtinc(1,1)-dtinc(1,2)) ...
                  + b(3)*f(tinc(1,1)-tinc(1,2)-7*pi/18)*(dtinc(1,1)-dtinc(1,2)) + k(1)*f(tinc(1,1)-tinc(1,2)-7*pi/18) ...
                  + b(3)*f(tinc(1,2)-tinc(1,1)-pi/9)*(dtinc(1,1)-dtinc(1,2)) - k(1)*f(tinc(1,2)-tinc(1,1)-pi/9);
        Tp(1,2) = b(2)*(dtinc(1,2)-dtinc(1,3)) ...
                  + b(3)*f(tinc(1,2)-tinc(1,3)-pi/2)*(dtinc(1,2)-dtinc(1,3)) + k(2)*f(tinc(1,2)-tinc(1,3)-pi/2) ...
                  + b(3)*f(tinc(1,3)-tinc(1,2)-pi/9)*(dtinc(1,2)-dtinc(1,3)) - k(2)*f(tinc(1,3)-tinc(1,2)-pi/9);
        Tp(1,3) = b(2)*(dtinc(1,2)-dtinc(1,4)) ...
                  + b(3)*f(tinc(1,2)-tinc(1,4)-pi/2)*(dtinc(1,2)-dtinc(1,4)) + k(2)*f(tinc(1,2)-tinc(1,4)-pi/2) ...
                  + b(3)*f(tinc(1,4)-tinc(1,2)-pi/9)*(dtinc(1,2)-dtinc(1,4)) - k(2)*f(tinc(1,4)-tinc(1,2)-pi/9);
        Tp(1,4) = -b(2)*(dtinc(1,3)-dtinc(1,5)) ...
                  - b(4)*f(tinc(1,3)-tinc(1,5))*(dtinc(1,3)-dtinc(1,5)) - k(1)*f(tinc(1,3)-tinc(1,5)) ...
                  - b(3)*f(tinc(1,5)-tinc(1,3)-5*pi/6)*(dtinc(1,3)-dtinc(1,5)) + k(1)*f(tinc(1,5)-tinc(1,3)-5*pi/6);
        Tp(1,5) = -b(2)*(dtinc(1,4)-dtinc(1,6)) ...
                  - b(4)*f(tinc(1,4)-tinc(1,6))*(dtinc(1,4)-dtinc(1,6)) - k(1)*f(tinc(1,4)-tinc(1,6)) ...
                  - b(3)*f(tinc(1,6)-tinc(1,4)-5*pi/6)*(dtinc(1,4)-dtinc(1,6)) + k(1)*f(tinc(1,6)-tinc(1,4)-5*pi/6);
        Tp(1,6) = b(2)*(dtinc(1,5)-dtinc(1,7)) ...
                  + b(3)*f(tinc(1,5)-tinc(1,7)-0.576-2*pi/9)*(dtinc(1,5)-dtinc(1,7)) ...
                  + k(1)*f(tinc(1,5)-tinc(1,7)-0.576-2*pi/9) ...
                  + b(3)*f(tinc(1,7)-tinc(1,5)-5*pi/18+0.576)*(dtinc(1,5)-dtinc(1,7)) ...
                  - k(1)*f(tinc(1,7)-tinc(1,5)-5*pi/18+0.576);
        Tp(1,7) = b(2)*(dtinc(1,6)-dtinc(1,8)) ...
                  + b(3)*f(tinc(1,6)-tinc(1,8)-0.576-2*pi/9)*(dtinc(1,6)-dtinc(1,8)) ...
                  + k(1)*f(tinc(1,6)-tinc(1,8)-0.576-2*pi/9) ...
                  + b(3)*f(tinc(1,8)-tinc(1,6)-5*pi/18+0.576)*(dtinc(1,6)-dtinc(1,8)) ...
                  - k(1)*f(tinc(1,8)-tinc(1,6)-5*pi/18+0.576);  
        
        OMG = [1/mH zeros(1,13); 
               zeros(1,7) 1/mH zeros(1,6);
               -LH2*sin(tinc(1,1))/IH zeros(1,6) -LH2*cos(tinc(1,1))/IH zeros(1,6);
               (1/mp)*[-1 1 1] zeros(1,11);
               zeros(1,7) (1/mp)*[-1 1 1] 0 0 0 0;
               (-Lp*sin(tinc(1,2))/Ip)*ones(1,3) 0 0 0 0 (-Lp*cos(tinc(1,2))/Ip)*ones(1,3) 0 0 0 0;
               0 -1/mt 0 1/mt zeros(1,10);
               zeros(1,8) -1/mt 0 1/mt 0 0 0;
               0 -Lt*sin(tinc(1,3))/It 0 -Lt*sin(tinc(1,3))/It 0 0 0 0 -Lt*cos(tinc(1,3))/It 0 -Lt*cos(tinc(1,3))/It 0 0 0;
               0 0 -1/mt 0 1/mt zeros(1,9); 
               zeros(1,9) -1/mt 0 1/mt 0 0;
               0 0 -Lt*sin(tinc(1,4))/It 0 -Lt*sin(tinc(1,4))/It 0 0 0 0 -Lt*cos(tinc(1,4))/It 0 -Lt*cos(tinc(1,4))/It 0 0;
               0 0 0 -1/ms 0 1/ms zeros(1,8);
               zeros(1,10) -1/ms 0 1/ms 0;
               0 0 0 -Ls*sin(tinc(1,5))/Is 0 -Ls*sin(tinc(1,5))/Is 0 0 0 0 -Ls*cos(tinc(1,5))/Is 0 -Ls*cos(tinc(1,5))/Is 0;
               0 0 0 0 -1/ms 0 1/ms zeros(1,7);
               zeros(1,11) -1/ms 0 1/ms;
               0 0 0 0 -Ls*sin(tinc(1,6))/Is 0 -Ls*sin(tinc(1,6))/Is 0 0 0 0 -Ls*cos(tinc(1,6))/Is 0 -Ls*cos(tinc(1,6))/Is;
               0 0 0 0 0 -1/mf zeros(1,8);
               zeros(1,12) -1/mf 0;
               0 0 0 0 0 -Lf1*sin(tinc(1,7))/If zeros(1,6) -Lf1*cos(tinc(1,7))/If 0;
               zeros(1,6) -1/mf zeros(1,7);
               zeros(1,13) -1/mf;
               zeros(1,6) -Lf1*sin(tinc(1,8))/If zeros(1,6) -Lf1*cos(tinc(1,8))/If];
    
        PHI = [1 0 -LH2*sin(tinc(1,1)) -1 0 -Lp*sin(tinc(1,2)) zeros(1,18);
               0 1 -LH2*cos(tinc(1,1)) 0 -1 -Lp*cos(tinc(1,2)) zeros(1,18);
               0 0 0 1 0 -Lp*sin(tinc(1,2)) -1 0 -Lt*sin(tinc(1,3)) zeros(1,15);
               0 0 0 0 1 -Lp*cos(tinc(1,2)) 0 -1 -Lt*cos(tinc(1,3)) zeros(1,15);
               0 0 0 1 0 -Lp*sin(tinc(1,2)) 0 0 0 -1 0 -Lt*sin(tinc(1,4)) zeros(1,12);
               0 0 0 0 1 -Lp*cos(tinc(1,2)) 0 0 0 0 -1 -Lt*cos(tinc(1,4)) zeros(1,12);
               zeros(1,6) 1 0 -Lt*sin(tinc(1,3)) 0 0 0 -1 0 -Ls*sin(tinc(1,5)) zeros(1,9);
               zeros(1,6) 0 1 -Lt*cos(tinc(1,3)) 0 0 0 0 -1 -Ls*cos(tinc(1,5)) zeros(1,9);
               zeros(1,9) 1 0 -Lt*sin(tinc(1,4)) 0 0 0 -1 0 -Ls*sin(tinc(1,6)) zeros(1,6);
               zeros(1,9) 0 1 -Lt*cos(tinc(1,4)) 0 0 0 0 -1 -Ls*cos(tinc(1,6)) zeros(1,6);
               zeros(1,12) 1 0 -Ls*sin(tinc(1,5)) 0 0 0 -1 0 -Lf1*sin(tinc(1,7)) 0 0 0;
               zeros(1,12) 0 1 -Ls*cos(tinc(1,5)) 0 0 0 0 -1 -Lf1*cos(tinc(1,7)) 0 0 0;
               zeros(1,15) 1 0 -Ls*sin(tinc(1,6)) 0 0 0 -1 0 -Lf1*sin(tinc(1,8));
               zeros(1,15) 0 1 -Ls*cos(tinc(1,6)) 0 0 0 0 -1 -Lf1*cos(tinc(1,8))];

       % Calculate PSI
        PSI = [0;
               -g;
               -(Tp(1)+Ta(1))/IH;
               0;
               -g;
               (Tp(1)-Tp(2)-Tp(3)+Ta(1)-Ta(2)-Ta(3))/Ip;
               0;   
               -g;
               (Tp(2)+Tp(4)+Ta(2)+Ta(4))/It;
               0;
               -g;
               (Tp(3)+Tp(5)+Ta(3)+Ta(5))/It;
               0;
               -g;
               -(Tp(4)+Tp(6)+Ta(4)+Ta(6))/Is;
               0;
               -g;
               -(Tp(5)+Tp(7)+Ta(5)+Ta(7))/Is;
               (Fgx(1)+Fgx(3))/mf;
               (Fgy(1)+Fgy(3))/mf - g;
               (Lf2/If)*(-Fgx(1)*sin(alp1-tinc(1,7))+Fgy(1)*cos(alp1-tinc(1,7))) + (Lf3/If)*(Fgx(3)*sin(alp2+tinc(1,7))+Fgy(3)*cos(alp2+tinc(1,7))) + (Tp(6)+Ta(6))/If;
               (Fgx(2)+Fgx(4))/mf;
               (Fgy(2)+Fgy(4))/mf - g;
               (Lf2/If)*(-Fgx(2)*sin(alp1-tinc(1,8))+Fgy(2)*cos(alp1-tinc(1,8))) + (Lf3/If)*(Fgx(4)*sin(alp2+tinc(1,8))+Fgy(4)*cos(alp2+tinc(1,8))) + (Tp(7)+Ta(7))/If];
               
        eta = [LH2*cos(tinc(1,1))*(dtinc(1,1))^2 + Lp*cos(tinc(1,2))*(dtinc(1,2))^2;
               -LH2*sin(tinc(1,1))*(dtinc(1,1))^2 - Lp*sin(tinc(1,2))*(dtinc(1,2))^2;
               Lp*cos(tinc(1,2))*(dtinc(1,2))^2 + Lt*cos(tinc(1,3))*(dtinc(1,3))^2;
               -Lp*sin(tinc(1,2))*(dtinc(1,2))^2 - Lt*sin(tinc(1,3))*(dtinc(1,3))^2;
               Lp*cos(tinc(1,2))*(dtinc(1,2))^2 + Lt*cos(tinc(1,4))*(dtinc(1,4))^2;
               -Lp*sin(tinc(1,2))*(dtinc(1,2))^2 - Lt*sin(tinc(1,4))*(dtinc(1,4))^2;
               Lt*cos(tinc(1,3))*(dtinc(1,3))^2 + Ls*cos(tinc(1,5))*(dtinc(1,5))^2;
               -Lt*sin(tinc(1,3))*(dtinc(1,3))^2 - Ls*sin(tinc(1,5))*(dtinc(1,5))^2;
               Lt*cos(tinc(1,4))*(dtinc(1,4))^2 + Ls*cos(tinc(1,6))*(dtinc(1,6))^2;
               -Lt*sin(tinc(1,4))*(dtinc(1,4))^2 - Ls*sin(tinc(1,6))*(dtinc(1,6))^2;
               Ls*cos(tinc(1,5))*(dtinc(1,5))^2 + Lf1*cos(tinc(1,7))*(dtinc(1,7))^2;
               -Ls*sin(tinc(1,5))*(dtinc(1,5))^2 - Lf1*sin(tinc(1,7))*(dtinc(1,7))^2;
               Ls*cos(tinc(1,6))*(dtinc(1,6))^2 + Lf1*cos(tinc(1,8))*(dtinc(1,8))^2;
               -Ls*sin(tinc(1,6))*(dtinc(1,6))^2 - Lf1*sin(tinc(1,8))*(dtinc(1,8))^2];
        
        ddphi = OMG*((PHI*OMG)\(eta-PHI*PSI)) + PSI;
        
        K(:,idxavg) = ddphi;
        
        %%%%%%%%%%%%%%%%%
        % neural output %
        %%%%%%%%%%%%%%%%%

        %%% ipsilateral inhibition %%%

        Q(1)  = sg(2)*w(1)*f(uinc(1,4)) + sg(5)*w(1)*f(uinc(1,6));
        Q(2)  = sg(3)*w(1)*f(uinc(1,3)) + sg(6)*w(1)*f(uinc(1,5));
        Q(3)  = (sg(4)+sg(5)-sg(6))*w(1)*f(uinc(1,7)) + (-sg(1)-sg(2)+sg(3))*w(1)*f(uinc(1,8)) + (-sg(1)-sg(2)+sg(5))*w(1)*f(uinc(1,11)) + (sg(3)+sg(4)-sg(6))*w(1)*f(uinc(1,12));
        Q(4)  = -Q(3);
        Q(5)  = (sg(1)+sg(2)-sg(3))*w(1)*f(uinc(1,9)) + (-sg(4)-sg(5)+sg(6))*w(1)*f(uinc(1,10)) + (-sg(4)-sg(5)+sg(2))*w(1)*f(uinc(1,13)) + (sg(6)+sg(1)-sg(3))*w(1)*f(uinc(1,14));
        Q(6)  = -Q(5);
        Q(7)  = (-sg(3)+sg(4)+sg(5))*w(2)*f(uinc(1,3)) + (-sg(1)-sg(2)+sg(6))*w(2)*f(uinc(1,4)) + (-sg(1)-sg(2)+sg(5))*w(1)*f(uinc(1,11)) + (-sg(3)+sg(4)+sg(6))*w(1)*f(uinc(1,12));
        Q(8)  = -Q(7);
        Q(9)  = (-sg(6)+sg(1)+sg(2))*w(2)*f(uinc(1,5)) + (-sg(4)-sg(5)+sg(3))*w(2)*f(uinc(1,6)) + (-sg(4)-sg(5)+sg(2))*w(1)*f(uinc(1,13)) + (-sg(6)+sg(1)+sg(3))*w(1)*f(uinc(1,14));
        Q(10) = -Q(9);
        Q(11) = (-sg(3)-sg(4)+sg(5))*w(2)*f(uinc(1,3)) + (sg(1)+sg(2)-sg(6))*w(2)*f(uinc(1,4)) + (-sg(4)+sg(5)-sg(6))*w(1)*f(uinc(1,7)) + (sg(1)+sg(2)-sg(3))*w(1)*f(uinc(1,8));
        Q(12) = -Q(11);
        Q(13) = (-sg(6)-sg(1)+sg(2))*w(2)*f(uinc(1,5)) + (sg(4)+sg(5)-sg(3))*w(2)*f(uinc(1,6)) + (-sg(1)+sg(2)-sg(3))*w(1)*f(uinc(1,9)) + (sg(4)+sg(5)-sg(6))*w(1)*f(uinc(1,10));
        Q(14) = -Q(13);

        %%% sensory signals %%%

        S(1)  = -q(1)*(tinc(1,1)-0.55*pi) - q(2)*dtinc(1,1);
        S(2)  = -S(1);
        S(3)  = q(3)*(tinc(1,3)-pi/2) + slst*q(4)*(tinc(1,5)-pi/2) + (srst-slst)*q(5)*(GA-pi/2);
        S(4)  = -S(3);
        S(5)  = q(3)*(tinc(1,4)-pi/2) + srst*q(4)*(tinc(1,6)-pi/2) + (slst-srst)*q(5)*(GA-pi/2);
        S(6)  = -S(5);
        S(7)  = q(4)*(tinc(1,5)-pi/2) + (-srst+slst)*q(5)*f(pi/2-GA);
        S(8)  = -S(7);
        S(9)  = q(4)*(tinc(1,6)-pi/2) + (-slst+srst)*q(5)*f(pi/2-GA);
        S(10) = -S(9);
        S(11) = sroff*q(6)*(tinc(1,7)-0.9948) - srst*q(4)*(tinc(1,5)-pi/2) - (srst+sg(5)+sg(6))*q(5)*(GA-pi/2) - sg(4)*q(5)*f(pi/2-GA) - (sg(1)*q(7)+sg(3)*q(8))*dGA;
        S(12) = -S(11);
        S(13) = sloff*q(6)*(tinc(1,8)-0.9948) - slst*q(4)*(tinc(1,6)-pi/2) - (slst+sg(2)+sg(3))*q(5)*(GA-pi/2) - sg(1)*q(5)*f(pi/2-GA) - (sg(4)*q(7)+sg(6)*q(8))*dGA;
        S(14) = -S(13);
        
        for idxnrn1=1:size(u,2)
                
            sig = 0;
            for idxnrn2=1:size(u,2)
                sig = sig + wo(idxnrn1,idxnrn2)*f(uinc(1,idxnrn2));
            end
            
            
            du(1,idxnrn1) = (-uinc(1,idxnrn1)-beta*f(vinc(1,idxnrn1))+SI*(sig+uomm(idxts)+Q(idxnrn1)+S(idxnrn1)))/tau(idxnrn1);
            dv(1,idxnrn1) = (-vinc(1,idxnrn1)+f(uinc(1,idxnrn1)))/dtau(idxnrn1);
        end
        
        stack_dudv = zeros(2*size(u,2),1);
        for idxnrn=1:size(u,2)
            stack_dudv(idxnrn*2-1:idxnrn*2) = [du(1,idxnrn);dv(1,idxnrn)];
        end
        
        H(:,idxavg) = [dphiinc;stack_dudv];
        
        %%%%%%%%%%%%%%%%%%%%%%%%%%%%%%%
        % storing output for checking %
        %%%%%%%%%%%%%%%%%%%%%%%%%%%%%%%
      
              
            if idxavg==1
                Fgy1(idxts,:) = Fgy;
                Fgx1(idxts,:) = Fgx;
                COF1(idxts,:) = COF;
                Fgxsum(:,1) = Fgx1(:,1) + Fgx1(:,3);
                Fgxsum(:,2) = Fgx1(:,2) + Fgx1(:,4);
                Fgysum(:,1) = Fgy1(:,1) + Fgy1(:,3);
                Fgysum(:,2) = Fgy1(:,2) + Fgy1(:,4);
                COFsum(:,1) = COF1(:,1) + COF1(:,3);
                COFsum(:,2) = COF1(:,2) + COF1(:,4);
                xf1(idxts,:) = xf;
                yf1(idxts,:) = yf;
                Tmr1(idxts,:) = Tmr;
                Tmi1(idxts,:) = Tmi;
                Ta1(idxts,:) = Ta;
                Tp1(idxts,:) = Tp;
                Q_store(idxts,:) = Q;
                S_store(idxts,:) = S;
                du_store(idxts,:) = du(1,:);
                dv_store(idxts,:) = dv(1,:);
            end

            %%% GA and dGA %%%
            GA_store(idxts,idxavg) = GA;
            dGA_store(idxts,idxavg) = dGA;
        
            %%% sg %%%
            sg1_store(idxts,idxavg) = sg(1);
            sg2_store(idxts,idxavg) = sg(2);
            sg3_store(idxts,idxavg) = sg(3);
            sg4_store(idxts,idxavg) = sg(4);
            sg5_store(idxts,idxavg) = sg(5);
            sg6_store(idxts,idxavg) = sg(6);
      
        
  %  end % four averages in numerical integration
    
    %%%%%%%%%%%%%%%%%%%%%%%%%%%%%%%%%%%%%%%%%%%%%%%%%%%
    % calculate the increment for dphi, phi, u, and v %
    %%%%%%%%%%%%%%%%%%%%%%%%%%%%%%%%%%%%%%%%%%%%%%%%%%%

    for idxmtn=1:size(K,1)
        deldq(idxts,idxmtn) = (stpsz/6)*(K(idxmtn,1)+(2-sqrt(2))*K(idxmtn,2)+(2+sqrt(2))*K(idxmtn,3)+K(idxmtn,4));
        delq(idxts,idxmtn) = (stpsz/6)*(H(idxmtn,1)+(2-sqrt(2))*H(idxmtn,2)+(2+sqrt(2))*H(idxmtn,3)+H(idxmtn,4)); 
    end
    
    for idxuv=size(K,1)+1:size(H,1)
        delq(idxts,idxuv) = (stpsz/6)*(H(idxuv,1)+(2-sqrt(2))*H(idxuv,2)+(2+sqrt(2))*H(idxuv,3)+H(idxuv,4));
    end
    
    end


    if y(idxts,2) < 0.7
        fall = 1;
    else
        fall = 0;
    end


end % time steps

%%%%%%%%%%%%%%%%%%%%%%%%%%%%%%
% calculate fall probability %
%%%%%%%%%%%%%%%%%%%%%%%%%%%%%%

% Find end time of simulation (Fall-time or end-sim-time)
if fall == 1
   falltime = find(y(:,2) < 0.7); % pelvis height < 0.70 m
   endtime = falltime(1)-1;

else
    if maxtoe(:,2) >= endofsimx
        endtime = find(any([maxtoe(:,2) >= (endofsimx-0.5), maxtoe(:,3) >= (endofsimx-0.5)]));
        endtime = endtime(1);
    else 
        endtime = zzzzzz;
    end
end


% dall determination
if maxtoe(endtime,2) < groundchangex
    aafallingbefore = aafallingbefore + 1;
    counter = counter + 1;
    success = 0;
else
    % Find time of changing ground-condition
    timeofchangee = find(maxtoe(:,2) >= groundchangex);
    timeofchange = timeofchangee(1);
    %end
    %%% From ground-change-time to end-time
    if y(timeofchange:zzzzzz,2) >= 0.7
        success = 1;
        aanofalling = aanofalling + 1;
    else
        success = -1;
        aafalling = aafalling + 1;
    end     
end

if not(success == 0)

%%%%%%%%%%%%%%%%%%%%%%%%%%%%%%%%
% MOS (margin of stability) %
%%%%%%%%%%%%%%%%%%%%%%%%%%%%%%%%

for ct1= timeofchange:endtime
    aaFgyFgx(ct1-timeofchange+1,zcountfgyfgx) = ct1;
    aaFgyFgx(ct1-timeofchange+1,zcountfgyfgx+1) = zzFgyFgx(ct1,1);
    aaFgyFgx(ct1-timeofchange+1,zcountfgyfgx+2) = zzFgyFgx(ct1,2);
    aaFgyFgx(ct1-timeofchange+1,zcountfgyfgx+3) = zzFgyFgx(ct1,3);
    aaFgyFgx(ct1-timeofchange+1,zcountfgyfgx+4) = zzFgyFgx(ct1,4);
    aaFgyFgx(ct1-timeofchange+1,zcountfgyfgx+5) = zzFgyFgx(ct1,5);
    aaFgyFgx(ct1-timeofchange+1,zcountfgyfgx+6) = zzFgyFgx(ct1,6);
    aaFgyFgx(ct1-timeofchange+1,zcountfgyfgx+7) = zzFgyFgx(ct1,7);
    aaFgyFgx(ct1-timeofchange+1,zcountfgyfgx+8) = zzFgyFgx(ct1,8);
    aaaFgyFgx(ct1-timeofchange+1,zcountafgyfgx) = ct1;
    if any([zzFgyFgx(ct1,3) == 2, zzFgyFgx(ct1,3) == 3]) 
        aaaFgyFgx(ct1-timeofchange+1,zcountafgyfgx+1) = 0;
    else
        aaaFgyFgx(ct1-timeofchange+1,zcountafgyfgx+1) = zzFgyFgx(ct1,1);
    end
    
    if any([zzFgyFgx(ct1,4) == 2, zzFgyFgx(ct1,4) == 3])
        aaaFgyFgx(ct1-timeofchange+1,zcountafgyfgx+2) = 0;
    else
        aaaFgyFgx(ct1-timeofchange+1,zcountafgyfgx+2) = zzFgyFgx(ct1,2);
    end
end

%%%%%%%%%%%%%%%%%%%%%%
% calculation of MOS %
%%%%%%%%%%%%%%%%%%%%%%
for ct1= 1:endtime
    % COM
    COM(ct1,1) = ((mH*x(ct1,1))+(mp*x(ct1,2))+(mt*x(ct1,3))+(mt*x(ct1,4))+(ms*x(ct1,5))+(ms*x(ct1,6))+(mf*x(ct1,7))+(mf*x(ct1,8)))/70;
    COM(ct1,2) = ((mH*y(ct1,1))+(mp*y(ct1,2))+(mt*y(ct1,3))+(mt*y(ct1,4))+(ms*y(ct1,5))+(ms*y(ct1,6))+(mf*y(ct1,7))+(mf*y(ct1,8)))/70;
    % VCOM
    if ct1 ~= 1
        vCOM(ct1,1)=(COM(ct1,1)-COM(ct1-1,1))*4000;
    end
    aaMoI(ct1,zcountmoi) = ct1;
    % anterior BOS boundary 
    aaMoI(ct1,zcountmoi+1) = maxtoe(ct1,2);
    % posterior BOS boundary
    aaMoI(ct1,zcountmoi+2) = min(xf1(ct1,1),xf1(ct1,2));
end
% XCOM
aaMoI(:,zcountmoi+3) = COM(:,1)+(vCOM(:,1)./sqrt(g/0.9));
% anterior MOS
aaMoI(:,zcountmoi+4) = aaMoI(:,zcountmoi+1)-aaMoI(:,zcountmoi+3);
% posterior MOS
aaMoI(:,zcountmoi+5) = aaMoI(:,zcountmoi+3)-aaMoI(:,zcountmoi+2);
end

%%%%%%%%%%%%%%%%%%%%%%%%%%%%%%%%%%
% calculation of gait parameters %
%%%%%%%%%%%%%%%%%%%%%%%%%%%%%%%%%%
%%when the right heel makes a landing
ii = 2;
iii = 1;
while ii < zzzzzz
    if yf1(ii,1) < 0 && yf1(ii-1,1) > 0
        rightfootontheground(iii) = ii;
        ii = ii + 3000;
        iii = iii + 1;
    else
        ii = ii + 1;
    end
end


%%Calculating the gait parameters
ii = length(rightfootontheground);
iii =1;
while iii < ii-1
    if rightfootontheground(iii) < endtime
        aaGaitParameters(iii,zcountgaitparameters) = iii;
        % Stridelength
        aaGaitParameters(iii,zcountgaitparameters+1) = abs(xf1(rightfootontheground(iii+1),3)-xf1(rightfootontheground(iii),3));
        % Walkingspeed
        aaGaitParameters(iii,zcountgaitparameters+2) = aaGaitParameters(iii,zcountgaitparameters+1) /((rightfootontheground(iii+1)-rightfootontheground(iii))/4000);
        % Footclearance
        aaGaitParameters(iii,zcountgaitparameters+4) = max(yf1(rightfootontheground(iii):rightfootontheground(iii+1),3));
        % Step-Frequency
        aaGaitParameters(iii,zcountgaitparameters+3) = 1/((rightfootontheground(iii+1)-rightfootontheground(iii))/4000);
    end
iii = iii + 1;
end

% Memorize the fall-time and changeground-time
aafalltime(zcountfalltime,1) = endtime;
aafalltime(zcountfalltime,2) = maxtoe(endtime,2);
if not(success == 0)
   aafalltime(zcountfalltime,3) = timeofchange;
   aafalltime(zcountfalltime,4) = maxtoe(timeofchange,2);
end
aafalltime(zcountfalltime,5) = fall;

if not(success == 0)
    zcountfalltime = zcountfalltime + 1;
    zcountgaitparameters = zcountgaitparameters + 6;
    zcountfgyfgx = zcountfgyfgx + 9;
    zcountmoi = zcountmoi + 6;
    zcountafgyfgx = zcountafgyfgx +3;
end

dt = datetime('now');
      disp(dt)

end % While-counter ends

%%%%%%%%%%%%%%%%%%%%%%%%%%%%%%%%%%%%%%%%
% summary for fall probility at each muS
%%%%%%%%%%%%%%%%%%%%%%%%%%%%%%%%%%%%%%%%
aasummary(si,1) = bgx2;
aasummary(si,2) = kgx2;
aasummary(si,3) = sf;
aasummary(si,4) = muS;
aasummary(si,5) = aanofalling; % success
aasummary(si,6) = aafalling; % fall
aasummary(si,7) = aafallingbefore; % fall before groundchangex
aasummary(si,8) = TrialNumber; % trial numbers
aasummary(si,9) = (aasummary(si,6)/TrialNumber); % fall probability

si = si+1;
fc = fc+1;
aafallingbefore = 0;
aafalling = 0;
aanofalling = 0;

end % Ends the SF-for-counter

dt = datetime('now');
      disp(dt)

si = si+1;
fc = fc+1;
aafallingbefore = 0;
aafalling = 0;
aanofalling = 0;
zcountfalltime = zcountfalltime + 1;
zcountgaitparameters = zcountgaitparameters + 1;
zcountfgyfgx = zcountfgyfgx + 1;
zcountmoi = zcountmoi + 1;

end

% end of script ---------------------------------------------------------8x
