# Supplementary material for: Effects of foot–ground friction and age-related gait changes on falls during walking: a computational study using a neuromusculoskeletal model
Source: Sci Rep. 2024 Nov 28;14:29617. doi: 10.1038/s41598-024-81361-7 (PMC11605121; doi:10.1038/s41598-024-81361-7)
Supplement: Supplementary file 5 — Supplementary Material 5 [file 41598_2024_81361_MOESM5_ESM.m]

function out = h(x,a)

if x<0 
    out = 0;
elseif x>a
    out = 1;
elseif x>=0 && x<=a
    out = 100*x;
else 
    out = 0;
end
