# Supplementary material for: Effects of foot–ground friction and age-related gait changes on falls during walking: a computational study using a neuromusculoskeletal model
Source: Sci Rep. 2024 Nov 28;14:29617. doi: 10.1038/s41598-024-81361-7 (PMC11605121; doi:10.1038/s41598-024-81361-7)
Supplement: Supplementary file 6 — Supplementary Material 6 [file 41598_2024_81361_MOESM6_ESM.m]

function out = yg(x)

if isa(x,'sym')==1
    c = char(x);
    out = sym(['yg(',c,')']);
else
    out = 0;
end
